# Supplementary material for: The Efficiency of Spa Rehabilitation in Chronic Ischemic Stroke Patients—Preliminary Reports
Source: Brain Sci. 2021 Apr 15;11(4):501. doi: 10.3390/brainsci11040501 (PMC8071377; doi:10.3390/brainsci11040501)
Supplement: Supplementary file 1 [file brainsci-11-00501-s001.zip]

Archive with 1 entries (1 files):
- brainsci-1170483-supplementary.pdf
